# Supplementary material for: Novel Electroactive Mineralized Polyacrylonitrile/PEDOT:PSS Electrospun Nanofibers for Bone Repair Applications
Source: Int J Mol Sci. 2023 Aug 25;24(17):13203. doi: 10.3390/ijms241713203 (PMC10488027; doi:10.3390/ijms241713203)
Supplement: Supplementary file 1 [file ijms-24-13203-s001.zip]

Archive with 1 entries (1 files):
- ijms-2543715-supplementary.pdf
